# Supplementary material for: An Asymmetric Microfluidic/Chitosan Device for Sustained Drug Release in Guided Bone Regeneration Applications
Source: Biosensors (Basel). 2022 Oct 9;12(10):847. doi: 10.3390/bios12100847 (PMC9599337; doi:10.3390/bios12100847)
Supplement: Supplementary file 1 [file biosensors-12-00847-s001.zip]

Archive with 1 entries (1 files):
- biosensors-1912211-supplementary.pdf
